# Supplementary material for: “But how true that is, I do not know”: the influence of written sources on the medicinal use of fungi across the western borderlands of the former Soviet Union
Source: IMA Fungus. 2024 Aug 5;15:22. doi: 10.1186/s43008-024-00156-7 (PMC11299371; doi:10.1186/s43008-024-00156-7)
Supplement: Supplementary file 1 — Appendix A1 – provides the tabulated field results and ethnographic data from the books. [file 43008_2024_156_MOESM1_ESM.xlsx]

## Sheet: A
Family	Taxa	Disease category	source	Time of use	Cited in books
Amanitaceae	Amanita muscaria	CULT	Wereńko, 1896	18-20 c.	-
Amanitaceae	Amanita muscaria	GENE	ASRK02	1990s	Soviet
Amanitaceae	Amanita muscaria	GENE	RSRK001	1990s	Soviet
Amanitaceae	Amanita muscaria	GENE	RSRK008	1990s	Soviet
Amanitaceae	Amanita muscaria	GENE	RSRK020	1990s	Soviet
Hymenochaetaceae	Inonotus obliquus	GENE	OBRK06	1990s	Soviet
Hymenochaetaceae	Inonotus obliquus	GENE	OBRK07	1990s	Soviet
Hymenochaetaceae	Inonotus obliquus	GENE	OBRK08	1990s	Soviet
Parmeliaceae	Cetraria islandica	RESP	RK014	1990s	Soviet
Amanitaceae	Amanita muscaria	GENE	RSRK004	1990s	Soviet
Amanitaceae	Amanita muscaria	GENE	RSRK010	1990s	Soviet
Amanitaceae	Amanita muscaria	MUSC	VKOB2018seto031	1990s	Soviet
Agaricaceae	Lycoperdon	SKIN	VKOB2018seto052	1990s	-
Amanitaceae	Amanita muscaria	GENE	RK20	1990s	Soviet
Amanitaceae	Amanita muscaria	GENE	RSOB02	1990s	Soviet
Amanitaceae	Amanita muscaria	GENE	RSRK025	1990s	Soviet
Amanitaceae	Amanita muscaria	GENE	RSRK026	1990s	Soviet
Amanitaceae	Amanita muscaria	MUSC	VKOB2018seto073	1990s	Soviet
Hymenochaetaceae	Inonotus obliquus	DIGE	VKOB2018seto049	1990s	Soviet
Hymenochaetaceae	Inonotus obliquus	DIGE	VKOB2018seto053	1990s	Soviet
Hymenochaetaceae	Inonotus obliquus	GENE	VKOB2018seto051	1990s	Soviet
Hymenochaetaceae	Inonotus obliquus	GENE	VKOB2018seto053	1990s	Soviet
Hymenochaetaceae	Inonotus obliquus	GENE	VKOB2018seto057	1990s	Soviet
Clavicipitaceae	Claviceps purpurea	PCFP	Alksnis 1894	18-20 c.	-
Amanitaceae	Amanita muscaria	MUSC	JPPSBYPIE02	2020s	Soviet
Amanitaceae	Amanita muscaria	MUSC	JPPSBYPIE10	2020s	Soviet
Amanitaceae	Amanita muscaria	MUSC	JPPSBYPOV15	2020s	Soviet
Boletaceae	Boletus edulis	SKIN	JPPSPLSTA169	2020s	Soviet
Parmeliaceae	Cetraria islandica	RESP	JPPSLTSIU58	1990s	Soviet
Hymenochaetaceae	Inonotus obliquus	GENE	JPPSLTSIU58	2020s	Soviet
Morchellaceae	Morchella	MUSC	JPPSLTSIU120	2020s	-
Amanitaceae	Amanita muscaria	SKIN	Alksnis 1894	18-20 c.	Soviet
Lobariaceae	Lobaria pulmonaria	SKIN	Alksnis 1894	18-20 c.	-
Cantharellaceae	Cantharellus cibarius	DIGE	NSGM074	2020s	-
Morchellaceae	Morchella	DIGE	NSGM068	2020s	-
Morchellaceae	Morchella	DIGE	NSGM069	2020s	-
Morchellaceae	Morchella	GENE	NSGM068	2020s	-
Morchellaceae	Morchella	GENE	NSGM069	2020s	-
Morchellaceae	Morchella	MUSC	NSGM068	2020s	-
Morchellaceae	Morchella	MUSC	NSGM069	2020s	-
Phallaceae	Phallus impudicus	DIGE	NSGM074	2020s	Soviet
Phallaceae	Phallus impudicus	GENE	NSGM075	2020s	Soviet
Phallaceae	Phallus impudicus	MUSC	NSGM066	2020s	Soviet
Phallaceae	Phallus impudicus	MUSC	NSGM067	2020s	Soviet
Phallaceae	Phallus impudicus	MUSC	NSGM068	2020s	Soviet
Phallaceae	Phallus impudicus	MUSC	NSGM069	2020s	Soviet
Amanitaceae	Amanita muscaria	GENE	RK18	2020s	Soviet
Amanitaceae	Amanita muscaria	MUSC	JPPSBYDRU23	2020s	Soviet
Amanitaceae	Amanita muscaria	MUSC	JPPSBYLUK67	2020s	Soviet
Parmeliaceae	Cetraria islandica	RESP	RK001	2020s	Soviet
Parmeliaceae	Cetraria islandica	RESP	RK002	2020s	Soviet
Parmeliaceae	Cetraria islandica	RESP	RK006	2020s	Soviet
Parmeliaceae	Cetraria islandica	RESP	RK008	2020s	Soviet
Parmeliaceae	Cetraria islandica	RESP	RK009	2020s	Soviet
Parmeliaceae	Cetraria islandica	RESP	RK010	2020s	Soviet
Parmeliaceae	Cetraria islandica	RESP	RK012	2020s	Soviet
Parmeliaceae	Cetraria islandica	RESP	RK013	2020s	Soviet
Parmeliaceae	Cetraria islandica	RESP	RSRK001	2020s	Soviet
Parmeliaceae	Cetraria islandica	RESP	RSRK002	2020s	Soviet
Parmeliaceae	Cetraria islandica	RESP	RSRK004	2020s	Soviet
Parmeliaceae	Cetraria islandica	RESP	RSRK005	2020s	Soviet
Parmeliaceae	Cetraria islandica	RESP	RSRK007	2020s	Soviet
Parmeliaceae	Cetraria islandica	RESP	RSRK021	2020s	Soviet
Hymenochaetaceae	Inonotus obliquus	WOM	VKKK2018Kar022	2020s	-
Hymenochaetaceae	Inonotus obliquus	GENE	VKKK2018Kar022	2020s	Soviet
Hymenochaetaceae	Inonotus obliquus	GENE	VKOB2018seto048	2020s	Soviet
Hymenochaetaceae	Inonotus obliquus	GENE	VKOB2019Kar073	2020s	Soviet
	Kombucha	RESP	VKOB2018seto073	2020s	Soviet
Agaricaceae	Lycoperdon	SKIN	VKOB2018seto012	2020s	-
Morchellaceae	Morchella	MUSC	JPPSLTTUR72	2020s	-
Cantharellaceae	Cantharellus cibarius	GENE	NS013	2020s	-
Amanitaceae	Amanita muscaria	GENE	NS018	2020s	Soviet
Amanitaceae	Amanita muscaria	GENE	NS019	2020s	Soviet
Amanitaceae	Amanita muscaria	MUSC	NS013	2020s	Soviet
Amanitaceae	Amanita muscaria	MUSC	NS014	2020s	Soviet
Amanitaceae	Amanita muscaria	MUSC	NS015	2020s	Soviet
Amanitaceae	Amanita muscaria	MUSC	NS018	2020s	Soviet
Amanitaceae	Amanita muscaria	MUSC	NS019	2020s	Soviet
Amanitaceae	Amanita muscaria	MUSC	NS034	2020s	Soviet
Amanitaceae	Amanita muscaria	MUSC	NS035	2020s	Soviet
Amanitaceae	Amanita muscaria	MUSC	NS036	2020s	Soviet
Cantharellaceae	Cantharellus cibarius	DIGE	NS018	2020s	-
Cantharellaceae	Cantharellus cibarius	DIGE	NS019	2020s	-
Cantharellaceae	Cantharellus cibarius	GENE	NS009	2020s	-
Cantharellaceae	Cantharellus cibarius	GENE	NS014	2020s	-
Cantharellaceae	Cantharellus cibarius	GENE	NS018	2020s	-
Cantharellaceae	Cantharellus cibarius	GENE	NS019	2020s	-
Cantharellaceae	Cantharellus cibarius	GENE	NS032	2020s	-
Agaricaceae	Lycoperdon	SKIN	NS027	2020s	-
Amanitaceae	Amanita muscaria	MUSC	Wereńko, 1896	18-20 c.	Soviet
Hymenochaetaceae	Inonotus obliquus	GENE	LT	2020s	Soviet
Hymenochaetaceae	Inonotus obliquus	GENE	TP	2020s	Soviet
Gymnosporangiaceae	Gymnosporangium clavariiforme	SKIN	Wiedemann 1876	18-20 c.	-
Lobariaceae	Lobaria pulmonaria	RESP	Friebe 1805	18-20 c.	-
Amanitaceae	Amanita muscaria	DIGE	Tyszkiewicz, 1847	18-20 c.	-
Lycoperdaceae	Lycoperdon perlatum	SKIN	Friebe 1805	18-20 c.	-
Lycoperdaceae	Lycoperdon perlatum	SKIN	Hoelzl 1861	18-20 c.	-
Amanitaceae	Amanita muscaria	MUSC	Federowski, 1897	18-20 c.	Soviet
Hydnaceae	Clavulina coralloides	DIGE	Kolbuszowski, 1896	18-20 c.	-
Thelephoraceae	Merisma fallax	DIGE	Kolbuszowski, 1896	18-20 c.	-
Saccharomycetaceae	Saccharomyces cerevisiae	SKIN	Alksnis 1894	18-20 c.	-
Parmeliaceae	Cetraria islandica	RESP	Ludwig 1905	18-20 c.	Soviet
Parmeliaceae	Cetraria islandica	RESP	Friebe 1805	18-20 c.	Soviet
Amanitaceae	Amanita muscaria	GENE	Alksnis 1894	18-20 c.	Soviet
Amanitaceae	Amanita muscaria	GENE	ASBPIMLTGOJ137	1990s	Soviet
Amanitaceae	Amanita muscaria	GENE	ASIMLTJAS130	1990s	Soviet
Amanitaceae	Amanita muscaria	GENE	ASIMLTJAS131	1990s	Soviet
Amanitaceae	Amanita muscaria	GENE	JPPSBYPIE06	1990s	Soviet
Amanitaceae	Amanita muscaria	GENE	JPPSBYPIE07	1990s	Soviet
Amanitaceae	Amanita muscaria	GENE	JPPSLTSTA123	1990s	Soviet
Amanitaceae	Amanita muscaria	GENE	JPPSPLHOL182	1990s	Soviet
Amanitaceae	Amanita muscaria	GENE	JPPSPLHOL185	1990s	Soviet
Amanitaceae	Amanita muscaria	GENE	JPPSPLHOL188	1990s	Soviet
Amanitaceae	Amanita muscaria	GENE	JPPSPLKUK192	1990s	Soviet
Amanitaceae	Amanita muscaria	GENE	JPPSPLKUK194	1990s	Soviet
Amanitaceae	Amanita muscaria	GENE	JPPSPLWOL29	1990s	Soviet
Amanitaceae	Amanita muscaria	GENE	PSPLKRE24	1990s	Soviet
Amanitaceae	Amanita muscaria	GENE	PSPLPEL22	1990s	Soviet
Amanitaceae	Amanita muscaria	GENE	PSPLZEG10	1990s	Soviet
Parmeliaceae	Cetraria islandica	GENE	ASRK03	1990s	Soviet
Parmeliaceae	Cetraria islandica	RESP	RK005	1990s	Soviet
Parmeliaceae	Cetraria islandica	RESP	RS04	1990s	Soviet
Parmeliaceae	Cetraria islandica	RESP	RS05	1990s	Soviet
Parmeliaceae	Cetraria islandica	RESP	RSRK014	1990s	Soviet
Parmeliaceae	Cetraria islandica	RESP	RSRK018	1990s	Soviet
Parmeliaceae	Cetraria islandica	GENE	Orzeszkowa, 1891	18-20 c.	Soviet
Hydnaceae	Craterellus undulatus	CULT	Kolbuszowski, 1896	18-20 c.	-
Morchellaceae	Morchella esculenta	CULT	Kolbuszowski, 1896	18-20 c.	-
Fomitopsidaceae	Fomitopsis betulina	DIGE	Wiedemann 1876	18-20 c.	-
Saccharomycetaceae	Saccharomyces cerevisiae	DIGE	Alksnis 1894	18-20 c.	-
Amanitaceae	Amanita muscaria	DIGE	Tyszkiewicz, 1847	18-20 c.	-
Morchellaceae	Morchella	SKIN	Alksnis 1894	18-20 c.	-
Morchellaceae	Morchella	SKIN	Alksnis 1894	18-20 c.	-
Phallaceae	Phallus impudicus	ENDO	Luce 1829	18-20 c.	-
Phallaceae	Phallus impudicus	MUSC	Luce 1829	18-20 c.	Soviet
Agaricaceae	Lycoperdon	SKIN	Federowski, 1897	18-20 c.	-
Agaricaceae	Lycoperdon	SKIN	Kolbuszowski, 1896	18-20 c.	-
Parmeliaceae	Cetraria islandica	RESP	Friebe 1805	18-20 c.	Soviet
Hymenochaetaceae	Inonotus obliquus	GENE	RK	1990s	Soviet
	Kombucha	MUSC	VK2018Kar011	1990s	-
	Kombucha	SKIN	VK2018Kar011	1990s	-
Agaricaceae	Lycoperdon	SKIN	VK2018Kar013	1990s	-
Amanitaceae	Amanita muscaria	MUSC	VK2018Kar014	1990s	Soviet
Amanitaceae	Amanita muscaria	MUSC	VKOB2018Kar007	1990s	Soviet
Amanitaceae	Amanita muscaria	MUSC	VKOB2019Kar078	1990s	Soviet
Amanitaceae	Amanita muscaria	MUSC	VKOB2019Kar079	1990s	Soviet
Hymenochaetaceae	Inonotus obliquus	EYE	VK2018Kar014	1990s	-
Hymenochaetaceae	Inonotus obliquus	DIGE	VKKK2018Kar021	1990s	Soviet
Hymenochaetaceae	Inonotus obliquus	DIGE	VKKK2018Kar025	1990s	Soviet
Hymenochaetaceae	Inonotus obliquus	DIGE	VKOB2018Kar007	1990s	Soviet
Hymenochaetaceae	Inonotus obliquus	GENE	VKKK2018Kar024	1990s	Soviet
Amanitaceae	Amanita muscaria	GENE	JPPSLTLAS48	1990s	Soviet
Amanitaceae	Amanita muscaria	SKIN	ASIMLTJAS130	1990s	Soviet
Parmeliaceae	Cetraria islandica	RESP	Muszyński, 1927	18-20 c.	Soviet
Fomitopsidaceae	Boletus laricis	DIGE	Alksnis 1894	18-20 c.	-
Parmeliaceae	Cetraria islandica	RESP	Ludwig 1905	18-20 c.	Soviet
Parmeliaceae	Cetraria islandica	RESP	Bermann, Ludwig 1904	18-20 c.	Soviet
Parmeliaceae	Cetraria islandica	GENE	Friebe 1805	18-20 c.	Soviet
Parmeliaceae	Cetraria islandica	GENE	Jundziłł, 1791	18-20 c.	Soviet
Amanitaceae	Amanita muscaria	GENE	VKOB2018Kar055	2020s	Soviet
Amanitaceae	Amanita muscaria	MUSC	JPBPLTJAS81	2020s	Soviet
Amanitaceae	Amanita muscaria	MUSC	JPBPLTJAS82	2020s	Soviet
Amanitaceae	Amanita muscaria	MUSC	JPPSBYDRU25	2020s	Soviet
Amanitaceae	Amanita muscaria	MUSC	VKOB2018Kar055	2020s	Soviet
Amanitaceae	Amanita muscaria	SKIN	VKOB2018Kar055	2020s	Soviet
Parmeliaceae	Cetraria islandica	RESP	VKOB2018Kar055	2020s	Soviet
Hymenochaetaceae	Inonotus obliquus	RESP	VKKK2018Kar020	2020s	-
Hymenochaetaceae	Inonotus obliquus	SKIN	VK2018Kar014	2020s	-
Hymenochaetaceae	Inonotus obliquus	WOM	JPPSBYPIE02	2020s	-
Hymenochaetaceae	Inonotus obliquus	DIGE	IK	2020s	Soviet
Hymenochaetaceae	Inonotus obliquus	DIGE	OB2018Kar064	2020s	Soviet
Hymenochaetaceae	Inonotus obliquus	DIGE	VKKK2018Kar020	2020s	Soviet
Hymenochaetaceae	Inonotus obliquus	DIGE	VKKK2018Kar041	2020s	Soviet
Hymenochaetaceae	Inonotus obliquus	GENE	AS	2020s	Soviet
Hymenochaetaceae	Inonotus obliquus	GENE	JPPSBYPIE02	2020s	Soviet
Hymenochaetaceae	Inonotus obliquus	GENE	RK	2020s	Soviet
Hymenochaetaceae	Inonotus obliquus	GENE	RK001	2020s	Soviet
Hymenochaetaceae	Inonotus obliquus	GENE	RS24	2020s	Soviet
Hymenochaetaceae	Inonotus obliquus	GENE	VK2018Kar013	2020s	Soviet
Phallaceae	Phallus impudicus	GENE	JPBYKUC154	2020s	Soviet
Hymenochaetaceae	Inonotus obliquus	GENE	AJ	2020s	Soviet
Phallaceae	Phallus impudicus	MEN	Muszyński, 1927	18-20 c.	-
Amanitaceae	Amanita muscaria	GENE	VKOB2018seto049	2020s	Soviet
Amanitaceae	Amanita muscaria	GENE	VKOB2018seto050	2020s	Soviet
Amanitaceae	Amanita muscaria	GENE	VKOB2018seto056	2020s	Soviet
Amanitaceae	Amanita muscaria	RESP	VKOB2018seto056	2020s	Soviet
Amanitaceae	Amanita muscaria	SKIN	VKOB2018seto056	2020s	Soviet
Cantharellaceae	Cantharellus cibarius	DIGE	VKOB2018seto011	2020s	-
Cantharellaceae	Cantharellus cibarius	DIGE	VKOB2018seto044	2020s	-
Cantharellaceae	Cantharellus cibarius	GENE	VKOB2018seto011	2020s	-
Cantharellaceae	Cantharellus cibarius	GENE	VKOB2018seto073	2020s	-
Hymenochaetaceae	Inonotus obliquus	DIGE	VKOB2018seto044	2020s	Soviet
Hymenochaetaceae	Inonotus obliquus	DIGE	VKOB2018seto050	2020s	Soviet
Hymenochaetaceae	Inonotus obliquus	GENE	VKOB2018seto031	2020s	Soviet
	Kombucha	DIGE	VKOB2018seto054	2020s	Soviet
Amanitaceae	Amanita muscaria	MUSC	Muszyński, 1927	18-20 c.	Soviet
Amanitaceae	Amanita muscaria	MUSC	Tyszkiewicz, 1847	18-20 c.	Soviet
Amanitaceae	Amanita muscaria	SKIN	Alksnis 1894	18-20 c.	Soviet
Lobariaceae	Lobaria pulmonaria	SKIN	Alksnis 1894	18-20 c.	-
Amanitaceae	Amanita muscaria	MUSC	Wereńko, 1896	18-20 c.	Soviet
Parmeliaceae	Cetraria islandica	DIGE	Friebe 1805	18-20 c.	Soviet
Lobariaceae	Lobaria pulmonaria	GENE	Jundziłł, 1791	18-20 c.	-
Boletaceae	Boletus edulis	SKIN	Wereńko, 1896	18-20 c.	Soviet
Amanitaceae	Amanita muscaria	MUSC	Alksnis 1894	18-20 c.	Soviet
Fomitopsidaceae	Fomitopsis betulina	DIGE	Luce 1829	18-20 c.	-
Lobariaceae	Lobaria pulmonaria	GENE	Friebe 1805	18-20 c.	-
Parmeliaceae	Cetraria islandica	GENE	Muszyński, 1927	18-20 c.	Soviet
Parmeliaceae	Cetraria islandica	GENE	Wereńko, 1896	18-20 c.	Soviet
Amanitaceae	Amanita muscaria	GENE	Jundziłł, 1791	18-20 c.	Soviet
Amanitaceae	Amanita muscaria	GENE	Tyszkiewicz, 1847	18-20 c.	Soviet
Amanitaceae	Amanita muscaria	GENE	Jundziłł, 1791	18-20 c.	Soviet
Amanitaceae	Amanita muscaria	GENE	Kolbuszowski, 1896	18-20 c.	Soviet
Phallaceae	Phallus impudicus	GENE	Kolbuszowski, 1896	18-20 c.	Soviet
Amanitaceae	Amanita	DIGE	Rostafiński, 1883	18-20 c.	-
Clavicipitaceae	Claviceps purpurea	PCFP	Alksnis 1894	18-20 c.	-
Agaricaceae	Lycoperdon	SKIN	Kolbuszowski, 1896	18-20 c.	-
Amanitaceae	Amanita muscaria	SKIN	Alksnis 1894	18-20 c.	Soviet
Lobariaceae	Lobaria pulmonaria	SKIN	Alksnis 1894	18-20 c.	-
Hymenochaetaceae	Phellinus igniarius	BLOOD	Jundziłł, 1791	18-20 c.	-
Clavicipitaceae	Claviceps purpurea	PCFP	Hoelzl 1861	18-20 c.	-
Lycoperdaceae	Lycoperdon perlatum	PCFP	Hoelzl 1861	18-20 c.	-
Boletaceae	Leccinum scabrum	SKIN	Чоловский, 1882	18-20 c.	-
Polyporaceae	Fomes fomentarius	BLOOD	Чоловский, 1882	18-20 c.	-
Hymenochaetaceae	Phellinus igniarius	BLOOD	Чоловский, 1882	18-20 c.	-
Amanitaceae	Amanita muscaria	DIGE	Никифоровский, 1895	18-20 c.	-
Parmeliaceae	Cetraria islandica	RESP	Бобровский, 1863	18-20 c.	Soviet
Amanitaceae	Amanita muscaria	MUSC	Petkevič, 1911	18-20 c.	Soviet
Boletaceae	Leccinum scabrum	SKIN	Petkevič, 1911	18-20 c.	-
Amanitaceae	Amanita muscaria	DIGE	Киркор, 1858	18-20 c.	-
Amanitaceae	Amanita muscaria	DIGE	Бобровский, 1863	18-20 c.	-
Amanitaceae	Amanita muscaria	DIGE	Киркор, 1858	18-20 c.	-
Amanitaceae	Amanita muscaria	GENE	Бобровский, 1863	18-20 c.	Soviet
Amanitaceae	Amanita muscaria	GENE	Никифоровский, 1895	18-20 c.	Soviet
Amanitaceae	Amanita muscaria	DIGE	Чоловский, 1882	18-20 c.	-
Spongillidae	Ephydatia fluviatilis	GENE	Чоловский, 1882	18-20 c.	-
Boletaceae	Leccinum scabrum	GENE	Чоловский, 1882	18-20 c.	-
Agaricaceae	Lycoperdon	SKIN	Petkevič, 1911	18-20 c.	-
Amanitaceae	Amanita muscaria	MUSC	Никифоровский, 1895	18-20 c.	Soviet
Spongillidae	Ephydatia fluviatilis	MUSC	Чоловский, 1882	18-20 c.	-
Amanitaceae	Amanita muscaria	MUSC	Чоловский, 1882	18-20 c.	Soviet
Parmeliaceae	Cetraria islandica	GENE	Бобровский, 1863	18-20 c.	Soviet

## Sheet: B
Family	Taxa	Disease category	source	Time of use	Cited in Soviet sample
Amanitaceae	Amanita muscaria	CULT	Wereńko, 1896	18-20 c.	-
Amanitaceae	Amanita muscaria	GENE	ASRK02	1990s	Soviet
Amanitaceae	Amanita muscaria	GENE	RSRK001	1990s	Soviet
Amanitaceae	Amanita muscaria	GENE	RSRK008	1990s	Soviet
Amanitaceae	Amanita muscaria	GENE	RSRK020	1990s	Soviet
Hymenochaetaceae	Inonotus obliquus	GENE	OBRK06	1990s	Soviet
Hymenochaetaceae	Inonotus obliquus	GENE	OBRK07	1990s	Soviet
Hymenochaetaceae	Inonotus obliquus	GENE	OBRK08	1990s	Soviet
Parmeliaceae	Cetraria islandica	RESP	RK014	1990s	Soviet
Amanitaceae	Amanita muscaria	GENE	RSRK004	1990s	Soviet
Amanitaceae	Amanita muscaria	GENE	RSRK010	1990s	Soviet
Amanitaceae	Amanita muscaria	MUSC	VKOB2018seto031	1990s	Soviet
Agaricaceae	Lycoperdon	SKIN	VKOB2018seto052	1990s	-
Amanitaceae	Amanita muscaria	GENE	RK20	1990s	Soviet
Amanitaceae	Amanita muscaria	GENE	RSOB02	1990s	Soviet
Amanitaceae	Amanita muscaria	GENE	RSRK025	1990s	Soviet
Amanitaceae	Amanita muscaria	GENE	RSRK026	1990s	Soviet
Amanitaceae	Amanita muscaria	MUSC	VKOB2018seto073	1990s	Soviet
Hymenochaetaceae	Inonotus obliquus	DIGE	VKOB2018seto049	1990s	Soviet
Hymenochaetaceae	Inonotus obliquus	DIGE	VKOB2018seto053	1990s	Soviet
Hymenochaetaceae	Inonotus obliquus	GENE	VKOB2018seto051	1990s	Soviet
Hymenochaetaceae	Inonotus obliquus	GENE	VKOB2018seto053	1990s	Soviet
Hymenochaetaceae	Inonotus obliquus	GENE	VKOB2018seto057	1990s	Soviet
Clavicipitaceae	Claviceps purpurea	PCFP	Alksnis 1894	18-20 c.	-
Amanitaceae	Amanita muscaria	MUSC	JPPSBYPIE02	2020s	Soviet
Amanitaceae	Amanita muscaria	MUSC	JPPSBYPIE10	2020s	Soviet
Amanitaceae	Amanita muscaria	MUSC	JPPSBYPOV15	2020s	Soviet
Boletaceae	Boletus edulis	SKIN	JPPSPLSTA169	2020s	Soviet
Parmeliaceae	Cetraria islandica	RESP	JPPSLTSIU58	1990s	Soviet
Hymenochaetaceae	Inonotus obliquus	GENE	JPPSLTSIU58	2020s	Soviet
Morchellaceae	Morchella	MUSC	JPPSLTSIU120	2020s	-
Amanitaceae	Amanita muscaria	SKIN	Alksnis 1894	18-20 c.	Soviet
Lobariaceae	Lobaria pulmonaria	SKIN	Alksnis 1894	18-20 c.	-
Cantharellaceae	Cantharellus cibarius	DIGE	NSGM074	2020s	-
Morchellaceae	Morchella	DIGE	NSGM068	2020s	-
Morchellaceae	Morchella	DIGE	NSGM069	2020s	-
Morchellaceae	Morchella	GENE	NSGM068	2020s	-
Morchellaceae	Morchella	GENE	NSGM069	2020s	-
Morchellaceae	Morchella	MUSC	NSGM068	2020s	-
Morchellaceae	Morchella	MUSC	NSGM069	2020s	-
Phallaceae	Phallus impudicus	DIGE	NSGM074	2020s	Soviet
Phallaceae	Phallus impudicus	GENE	NSGM075	2020s	Soviet
Phallaceae	Phallus impudicus	MUSC	NSGM066	2020s	Soviet
Phallaceae	Phallus impudicus	MUSC	NSGM067	2020s	Soviet
Phallaceae	Phallus impudicus	MUSC	NSGM068	2020s	Soviet
Phallaceae	Phallus impudicus	MUSC	NSGM069	2020s	Soviet
Amanitaceae	Amanita muscaria	GENE	RK18	2020s	Soviet
Amanitaceae	Amanita muscaria	MUSC	JPPSBYDRU23	2020s	Soviet
Amanitaceae	Amanita muscaria	MUSC	JPPSBYLUK67	2020s	Soviet
Parmeliaceae	Cetraria islandica	RESP	RK001	2020s	Soviet
Parmeliaceae	Cetraria islandica	RESP	RK002	2020s	Soviet
Parmeliaceae	Cetraria islandica	RESP	RK006	2020s	Soviet
Parmeliaceae	Cetraria islandica	RESP	RK008	2020s	Soviet
Parmeliaceae	Cetraria islandica	RESP	RK009	2020s	Soviet
Parmeliaceae	Cetraria islandica	RESP	RK010	2020s	Soviet
Parmeliaceae	Cetraria islandica	RESP	RK012	2020s	Soviet
Parmeliaceae	Cetraria islandica	RESP	RK013	2020s	Soviet
Parmeliaceae	Cetraria islandica	RESP	RSRK001	2020s	Soviet
Parmeliaceae	Cetraria islandica	RESP	RSRK002	2020s	Soviet
Parmeliaceae	Cetraria islandica	RESP	RSRK004	2020s	Soviet
Parmeliaceae	Cetraria islandica	RESP	RSRK005	2020s	Soviet
Parmeliaceae	Cetraria islandica	RESP	RSRK007	2020s	Soviet
Parmeliaceae	Cetraria islandica	RESP	RSRK021	2020s	Soviet
Hymenochaetaceae	Inonotus obliquus	WOM	VKKK2018Kar022	2020s	-
Hymenochaetaceae	Inonotus obliquus	GENE	VKKK2018Kar022	2020s	Soviet
Hymenochaetaceae	Inonotus obliquus	GENE	VKOB2018seto048	2020s	Soviet
Hymenochaetaceae	Inonotus obliquus	GENE	VKOB2019Kar073	2020s	Soviet
	Kombucha	RESP	VKOB2018seto073	2020s	Soviet
Agaricaceae	Lycoperdon	SKIN	VKOB2018seto012	2020s	-
Morchellaceae	Morchella	MUSC	JPPSLTTUR72	2020s	-
Cantharellaceae	Cantharellus cibarius	GENE	NS013	2020s	-
Amanitaceae	Amanita muscaria	GENE	NS018	2020s	Soviet
Amanitaceae	Amanita muscaria	GENE	NS019	2020s	Soviet
Amanitaceae	Amanita muscaria	MUSC	NS013	2020s	Soviet
Amanitaceae	Amanita muscaria	MUSC	NS014	2020s	Soviet
Amanitaceae	Amanita muscaria	MUSC	NS015	2020s	Soviet
Amanitaceae	Amanita muscaria	MUSC	NS018	2020s	Soviet
Amanitaceae	Amanita muscaria	MUSC	NS019	2020s	Soviet
Amanitaceae	Amanita muscaria	MUSC	NS034	2020s	Soviet
Amanitaceae	Amanita muscaria	MUSC	NS035	2020s	Soviet
Amanitaceae	Amanita muscaria	MUSC	NS036	2020s	Soviet
Cantharellaceae	Cantharellus cibarius	DIGE	NS018	2020s	-
Cantharellaceae	Cantharellus cibarius	DIGE	NS019	2020s	-
Cantharellaceae	Cantharellus cibarius	GENE	NS009	2020s	-
Cantharellaceae	Cantharellus cibarius	GENE	NS014	2020s	-
Cantharellaceae	Cantharellus cibarius	GENE	NS018	2020s	-
Cantharellaceae	Cantharellus cibarius	GENE	NS019	2020s	-
Cantharellaceae	Cantharellus cibarius	GENE	NS032	2020s	-
Agaricaceae	Lycoperdon	SKIN	NS027	2020s	-
Amanitaceae	Amanita muscaria	MUSC	Pietkiewicz, 1928	18-20 c.	Soviet
Amanitaceae	Amanita muscaria	MUSC	Wereńko, 1896	18-20 c.	Soviet
Hymenochaetaceae	Inonotus obliquus	GENE	LT	2020s	Soviet
Hymenochaetaceae	Inonotus obliquus	GENE	TP	2020s	Soviet
Gymnosporangiaceae	Gymnosporangium clavariiforme	SKIN	Wiedemann 1876	18-20 c.	-
Lobariaceae	Lobaria pulmonaria	RESP	Friebe 1805	18-20 c.	-
Amanitaceae	Amanita muscaria	DIGE	Tyszkiewicz, 1847	18-20 c.	-
Lycoperdaceae	Lycoperdon perlatum	SKIN	Friebe 1805	18-20 c.	-
Lycoperdaceae	Lycoperdon perlatum	SKIN	Hoelzl 1861	18-20 c.	-
Amanitaceae	Amanita muscaria	MUSC	Federowski, 1897	18-20 c.	Soviet
Amanitaceae	Amanita muscaria	MUSC	Verdmon-Jacques, 1948	18-20 c.	Soviet
Hydnaceae	Clavulina coralloides	DIGE	Kolbuszowski, 1896	18-20 c.	-
Thelephoraceae	Merisma fallax	DIGE	Kolbuszowski, 1896	18-20 c.	-
Saccharomycetaceae	Saccharomyces cerevisiae	SKIN	Alksnis 1894	18-20 c.	-
Parmeliaceae	Cetraria islandica	RESP	Ludwig 1905	18-20 c.	Soviet
Parmeliaceae	Cetraria islandica	RESP	Friebe 1805	18-20 c.	Soviet
Amanitaceae	Amanita muscaria	GENE	Alksnis 1894	18-20 c.	Soviet
Amanitaceae	Amanita muscaria	GENE	ASBPIMLTGOJ137	1990s	Soviet
Amanitaceae	Amanita muscaria	GENE	ASIMLTJAS130	1990s	Soviet
Amanitaceae	Amanita muscaria	GENE	ASIMLTJAS131	1990s	Soviet
Amanitaceae	Amanita muscaria	GENE	JPPSBYPIE06	1990s	Soviet
Amanitaceae	Amanita muscaria	GENE	JPPSBYPIE07	1990s	Soviet
Amanitaceae	Amanita muscaria	GENE	JPPSLTSTA123	1990s	Soviet
Amanitaceae	Amanita muscaria	GENE	JPPSPLHOL182	1990s	Soviet
Amanitaceae	Amanita muscaria	GENE	JPPSPLHOL185	1990s	Soviet
Amanitaceae	Amanita muscaria	GENE	JPPSPLHOL188	1990s	Soviet
Amanitaceae	Amanita muscaria	GENE	JPPSPLKUK192	1990s	Soviet
Amanitaceae	Amanita muscaria	GENE	JPPSPLKUK194	1990s	Soviet
Amanitaceae	Amanita muscaria	GENE	JPPSPLWOL29	1990s	Soviet
Amanitaceae	Amanita muscaria	GENE	PSPLKRE24	1990s	Soviet
Amanitaceae	Amanita muscaria	GENE	PSPLPEL22	1990s	Soviet
Amanitaceae	Amanita muscaria	GENE	PSPLZEG10	1990s	Soviet
Parmeliaceae	Cetraria islandica	GENE	ASRK03	1990s	Soviet
Parmeliaceae	Cetraria islandica	RESP	RK005	1990s	Soviet
Parmeliaceae	Cetraria islandica	RESP	RS04	1990s	Soviet
Parmeliaceae	Cetraria islandica	RESP	RS05	1990s	Soviet
Parmeliaceae	Cetraria islandica	RESP	RSRK014	1990s	Soviet
Parmeliaceae	Cetraria islandica	RESP	RSRK018	1990s	Soviet
Parmeliaceae	Cetraria islandica	GENE	Orzeszkowa, 1891	18-20 c.	Soviet
Hydnaceae	Craterellus undulatus	CULT	Kolbuszowski, 1896	18-20 c.	-
Morchellaceae	Morchella esculenta	CULT	Kolbuszowski, 1896	18-20 c.	-
Fomitopsidaceae	Fomitopsis betulina	DIGE	Wiedemann 1876	18-20 c.	-
Saccharomycetaceae	Saccharomyces cerevisiae	DIGE	Alksnis 1894	18-20 c.	-
Amanitaceae	Amanita muscaria	DIGE	Tyszkiewicz, 1847	18-20 c.	-
Morchellaceae	Morchella	SKIN	Alksnis 1894	18-20 c.	-
Morchellaceae	Morchella	SKIN	Alksnis 1894	18-20 c.	-
Phallaceae	Phallus impudicus	ENDO	Luce 1829	18-20 c.	-
Phallaceae	Phallus impudicus	MUSC	Luce 1829	18-20 c.	Soviet
Agaricaceae	Lycoperdon	SKIN	Federowski, 1897	18-20 c.	-
Agaricaceae	Lycoperdon	SKIN	Kolbuszowski, 1896	18-20 c.	-
Parmeliaceae	Cetraria islandica	RESP	Friebe 1805	18-20 c.	Soviet
Hymenochaetaceae	Inonotus obliquus	GENE	RK	1990s	Soviet
	Kombucha	MUSC	VK2018Kar011	1990s	-
	Kombucha	SKIN	VK2018Kar011	1990s	-
Agaricaceae	Lycoperdon	SKIN	VK2018Kar013	1990s	-
Amanitaceae	Amanita muscaria	MUSC	VK2018Kar014	1990s	Soviet
Amanitaceae	Amanita muscaria	MUSC	VKOB2018Kar007	1990s	Soviet
Amanitaceae	Amanita muscaria	MUSC	VKOB2019Kar078	1990s	Soviet
Amanitaceae	Amanita muscaria	MUSC	VKOB2019Kar079	1990s	Soviet
Hymenochaetaceae	Inonotus obliquus	EYE	VK2018Kar014	1990s	-
Hymenochaetaceae	Inonotus obliquus	DIGE	VKKK2018Kar021	1990s	Soviet
Hymenochaetaceae	Inonotus obliquus	DIGE	VKKK2018Kar025	1990s	Soviet
Hymenochaetaceae	Inonotus obliquus	DIGE	VKOB2018Kar007	1990s	Soviet
Hymenochaetaceae	Inonotus obliquus	GENE	VKKK2018Kar024	1990s	Soviet
Amanitaceae	Amanita muscaria	GENE	JPPSLTLAS48	1990s	Soviet
Amanitaceae	Amanita muscaria	SKIN	ASIMLTJAS130	1990s	Soviet
Parmeliaceae	Cetraria islandica	RESP	Muszyński, 1927	18-20 c.	Soviet
Fomitopsidaceae	Boletus laricis	DIGE	Alksnis 1894	18-20 c.	-
Parmeliaceae	Cetraria islandica	RESP	Ludwig 1905	18-20 c.	Soviet
Parmeliaceae	Cetraria islandica	RESP	Bermann, Ludwig 1904	18-20 c.	Soviet
Parmeliaceae	Cetraria islandica	GENE	Friebe 1805	18-20 c.	Soviet
Amanitaceae	Amanita muscaria	GENE	Pietkiewicz, 1928	18-20 c.	Soviet
Parmeliaceae	Cetraria islandica	GENE	Jundziłł, 1791	18-20 c.	Soviet
Amanitaceae	Amanita muscaria	GENE	VKOB2018Kar055	2020s	Soviet
Amanitaceae	Amanita muscaria	MUSC	JPBPLTJAS81	2020s	Soviet
Amanitaceae	Amanita muscaria	MUSC	JPBPLTJAS82	2020s	Soviet
Amanitaceae	Amanita muscaria	MUSC	JPPSBYDRU25	2020s	Soviet
Amanitaceae	Amanita muscaria	MUSC	VKOB2018Kar055	2020s	Soviet
Amanitaceae	Amanita muscaria	SKIN	VKOB2018Kar055	2020s	Soviet
Parmeliaceae	Cetraria islandica	RESP	VKOB2018Kar055	2020s	Soviet
Hymenochaetaceae	Inonotus obliquus	RESP	VKKK2018Kar020	2020s	-
Hymenochaetaceae	Inonotus obliquus	SKIN	VK2018Kar014	2020s	-
Hymenochaetaceae	Inonotus obliquus	WOM	JPPSBYPIE02	2020s	-
Hymenochaetaceae	Inonotus obliquus	DIGE	IK	2020s	Soviet
Hymenochaetaceae	Inonotus obliquus	DIGE	OB2018Kar064	2020s	Soviet
Hymenochaetaceae	Inonotus obliquus	DIGE	VKKK2018Kar020	2020s	Soviet
Hymenochaetaceae	Inonotus obliquus	DIGE	VKKK2018Kar041	2020s	Soviet
Hymenochaetaceae	Inonotus obliquus	GENE	AS	2020s	Soviet
Hymenochaetaceae	Inonotus obliquus	GENE	JPPSBYPIE02	2020s	Soviet
Hymenochaetaceae	Inonotus obliquus	GENE	RK	2020s	Soviet
Hymenochaetaceae	Inonotus obliquus	GENE	RK001	2020s	Soviet
Hymenochaetaceae	Inonotus obliquus	GENE	RS24	2020s	Soviet
Hymenochaetaceae	Inonotus obliquus	GENE	VK2018Kar013	2020s	Soviet
Phallaceae	Phallus impudicus	GENE	JPBYKUC154	2020s	Soviet
Hymenochaetaceae	Inonotus obliquus	GENE	AJ	2020s	Soviet
Phallaceae	Phallus impudicus	MEN	Muszyński, 1927	18-20 c.	-
Amanitaceae	Amanita muscaria	GENE	VKOB2018seto049	2020s	Soviet
Amanitaceae	Amanita muscaria	GENE	VKOB2018seto050	2020s	Soviet
Amanitaceae	Amanita muscaria	GENE	VKOB2018seto056	2020s	Soviet
Amanitaceae	Amanita muscaria	RESP	VKOB2018seto056	2020s	Soviet
Amanitaceae	Amanita muscaria	SKIN	VKOB2018seto056	2020s	Soviet
Cantharellaceae	Cantharellus cibarius	DIGE	VKOB2018seto011	2020s	-
Cantharellaceae	Cantharellus cibarius	DIGE	VKOB2018seto044	2020s	-
Cantharellaceae	Cantharellus cibarius	GENE	VKOB2018seto011	2020s	-
Cantharellaceae	Cantharellus cibarius	GENE	VKOB2018seto073	2020s	-
Hymenochaetaceae	Inonotus obliquus	DIGE	VKOB2018seto044	2020s	Soviet
Hymenochaetaceae	Inonotus obliquus	DIGE	VKOB2018seto050	2020s	Soviet
Hymenochaetaceae	Inonotus obliquus	GENE	VKOB2018seto031	2020s	Soviet
	Kombucha	DIGE	VKOB2018seto054	2020s	Soviet
Phallaceae	Phallus impudicus	NEUR	Pietkiewicz, 1928	18-20 c.	-
Amanitaceae	Amanita muscaria	MUSC	Muszyński, 1927	18-20 c.	Soviet
Amanitaceae	Amanita muscaria	MUSC	Tyszkiewicz, 1847	18-20 c.	Soviet
Amanitaceae	Amanita muscaria	SKIN	Alksnis 1894	18-20 c.	Soviet
Lobariaceae	Lobaria pulmonaria	SKIN	Alksnis 1894	18-20 c.	-
Amanitaceae	Amanita muscaria	MUSC	Wereńko, 1896	18-20 c.	Soviet
Parmeliaceae	Cetraria islandica	DIGE	Friebe 1805	18-20 c.	Soviet
Lobariaceae	Lobaria pulmonaria	GENE	Jundziłł, 1791	18-20 c.	-
Boletaceae	Boletus edulis	SKIN	Wereńko, 1896	18-20 c.	Soviet
Amanitaceae	Amanita muscaria	MUSC	Alksnis 1894	18-20 c.	Soviet
Fomitopsidaceae	Fomitopsis betulina	DIGE	Luce 1829	18-20 c.	-
Lobariaceae	Lobaria pulmonaria	GENE	Friebe 1805	18-20 c.	-
Parmeliaceae	Cetraria islandica	GENE	Muszyński, 1927	18-20 c.	Soviet
Parmeliaceae	Cetraria islandica	GENE	Wereńko, 1896	18-20 c.	Soviet
Amanitaceae	Amanita muscaria	GENE	Jundziłł, 1791	18-20 c.	Soviet
Amanitaceae	Amanita muscaria	GENE	Tyszkiewicz, 1847	18-20 c.	Soviet
Amanitaceae	Amanita muscaria	GENE	Jundziłł, 1791	18-20 c.	Soviet
Fomitopsidaceae	Daedalea quercina	GENE	Pietkiewicz, 1928	18-20 c.	-
Amanitaceae	Amanita muscaria	GENE	Kolbuszowski, 1896	18-20 c.	Soviet
Amanitaceae	Amanita muscaria	GENE	Pietkiewicz, 1928	18-20 c.	Soviet
Phallaceae	Phallus impudicus	GENE	Kolbuszowski, 1896	18-20 c.	Soviet
Amanitaceae	Amanita	DIGE	Rostafiński, 1883	18-20 c.	-
Clavicipitaceae	Claviceps purpurea	PCFP	Alksnis 1894	18-20 c.	-
Agaricaceae	Lycoperdon	SKIN	Kolbuszowski, 1896	18-20 c.	-
Amanitaceae	Amanita muscaria	SKIN	Alksnis 1894	18-20 c.	Soviet
Lobariaceae	Lobaria pulmonaria	SKIN	Alksnis 1894	18-20 c.	-
Phallaceae	Phallus impudicus	GENE	Pietkiewicz, 1928	18-20 c.	Soviet
Hymenochaetaceae	Phellinus igniarius	BLOOD	Jundziłł, 1791	18-20 c.	-
Clavicipitaceae	Claviceps purpurea	PCFP	Hoelzl 1861	18-20 c.	-
Lycoperdaceae	Lycoperdon perlatum	PCFP	Hoelzl 1861	18-20 c.	-
Boletaceae	Leccinum scabrum	SKIN	Чоловский, 1882	18-20 c.	-
Polyporaceae	Fomes fomentarius	BLOOD	Чоловский, 1882	18-20 c.	-
Hymenochaetaceae	Phellinus igniarius	BLOOD	Чоловский, 1882	18-20 c.	-
Amanitaceae	Amanita muscaria	DIGE	Никифоровский, 1895	18-20 c.	-
Parmeliaceae	Cetraria islandica	RESP	Бобровский, 1863 (2)	18-20 c.	Soviet
Amanitaceae	Amanita muscaria	GENE	Сержпутовский, 1908	18-20 c.	Soviet
Phallaceae	Phallus impudicus	GENE	Сержпутовский, 1908	18-20 c.	Soviet
Amanitaceae	Amanita muscaria	MUSC	Petkevič, 1911	18-20 c.	Soviet
Boletaceae	Leccinum scabrum	SKIN	Petkevič, 1911	18-20 c.	-
Amanitaceae	Amanita muscaria	DIGE	Киркор, 1858	18-20 c.	-
Amanitaceae	Amanita muscaria	DIGE	Бобровский, 1863	18-20 c.	-
Amanitaceae	Amanita muscaria	DIGE	Киркор, 1858	18-20 c.	-
Amanitaceae	Amanita muscaria	GENE	Бобровский, 1863 (2)	18-20 c.	Soviet
Amanitaceae	Amanita muscaria	GENE	Никифоровский, 1895	18-20 c.	Soviet
Amanitaceae	Amanita muscaria	DIGE	Чоловский, 1882	18-20 c.	-
Spongillidae	Ephydatia fluviatilis	GENE	Чоловский, 1882	18-20 c.	-
Boletaceae	Leccinum scabrum	GENE	Чоловский, 1882	18-20 c.	-
Agaricaceae	Lycoperdon	SKIN	Petkevič, 1911	18-20 c.	-
Amanitaceae	Amanita muscaria	MUSC	Никифоровский, 1895	18-20 c.	Soviet
Spongillidae	Ephydatia fluviatilis	MUSC	Чоловский, 1882	18-20 c.	-
Amanitaceae	Amanita muscaria	MUSC	Чоловский, 1882	18-20 c.	Soviet
Amanitaceae	Amanita muscaria	NEUR	Сержпутовский, 1908	18-20 c.	Soviet
Parmeliaceae	Cetraria islandica	GENE	Балкавец, 1932	18-20 c.	Soviet
Parmeliaceae	Cetraria islandica	GENE	Бобровский, 1863 (2)	18-20 c.	Soviet
