# Supplementary material for: “But how true that is, I do not know”: the influence of written sources on the medicinal use of fungi across the western borderlands of the former Soviet Union
Source: IMA Fungus. 2024 Aug 5;15:22. doi: 10.1186/s43008-024-00156-7 (PMC11299371; doi:10.1186/s43008-024-00156-7)
Supplement: Supplementary file 2 — Appendix A2 – provides the crude data reflecting the correlation between the circulation of taxa use and their promotion in Soviet popular herbals. [file 43008_2024_156_MOESM2_ESM.xlsx]

## Sheet: Sheet1
code	Field/hist	Latin name	Latin	Family	Emic disease	Disease category	Time frame	Region	Group
JPPSBYPIE02	field	Inonotus obliquus (Ach. ex Pers.) Pilát 1942	Inonotus	Hymenochaetaceae	cancer	GENE	current	Belarus	Lithuanians
JPPSBYPIE06	field	Amanita muscaria (L.) Lam. 1783	Amanita	Amanitaceae	disease prevention	GENE	past	Belarus	Lithuanians
JPPSBYPIE07	field	Amanita muscaria (L.) Lam. 1783	Amanita	Amanitaceae	disease prevention	GENE	past	Belarus	Lithuanians
JPPSBYDRU25	field	Amanita muscaria (L.) Lam. 1783	Amanita	Amanitaceae	joint pain	MUSC	current	Belarus	Lithuanians
JPPSBYPIE02	field	Amanita muscaria (L.) Lam. 1783	Amanita	Amanitaceae	joint pain	MUSC	current	Belarus	Lithuanians
JPPSBYPIE10	field	Amanita muscaria (L.) Lam. 1783	Amanita	Amanitaceae	leg pain	MUSC	current	Belarus	Lithuanians
JPPSBYPIE02	field	Inonotus obliquus (Ach. ex Pers.) Pilát 1942	Inonotus	Hymenochaetaceae	cysts	WOM	current	Belarus	Lithuanians
JPBYKUC154	field	Phallus impudicus L. 1753	Phallus	Phallaceae	panacea	GENE	current	Belarus	Poles
JPPSBYDRU23	field	Amanita muscaria (L.) Lam. 1783	Amanita	Amanitaceae	joint pain	MUSC	current	Belarus	Poles
JPPSBYLUK67	field	Amanita muscaria (L.) Lam. 1783	Amanita	Amanitaceae	joint pain	MUSC	current	Belarus	Poles
JPPSBYPOV15	field	Amanita muscaria (L.) Lam. 1783	Amanita	Amanitaceae	joint pain	MUSC	current	Belarus	Poles
ASRK03	field	Cetraria islandica (L.) Ach. 1803	Cetraria	Parmeliaceae	medicine	GENE	past	Estonia	Võros
RK013	field	Cetraria islandica (L.) Ach. 1803	Cetraria	Parmeliaceae	bronhitis	RESP	current	Estonia	Võros
RSRK005	field	Cetraria islandica (L.) Ach. 1803	Cetraria	Parmeliaceae	cough	RESP	current	Estonia	Võros
RSRK018	field	Cetraria islandica (L.) Ach. 1803	Cetraria	Parmeliaceae	cough	RESP	past	Estonia	Võros
RK013	field	Cetraria islandica (L.) Ach. 1803	Cetraria	Parmeliaceae	cough	RESP	current	Estonia	Võros
RK001	field	Inonotus obliquus (Ach. ex Pers.) Pilát 1942	Inonotus	Hymenochaetaceae	cancer	GENE	current	Estonia	Setos
RSRK001	field	Amanita muscaria (L.) Lam. 1783	Amanita	Amanitaceae	against flies	GENE	past	Estonia	Setos
RSRK004	field	Amanita muscaria (L.) Lam. 1783	Amanita	Amanitaceae	against flies	GENE	past	Estonia	Setos
RSRK020	field	Amanita muscaria (L.) Lam. 1783	Amanita	Amanitaceae	against flies	GENE	past	Estonia	Setos
RSRK021	field	Cetraria islandica (L.) Ach. 1803	Cetraria	Parmeliaceae	bronhitis	RESP	current	Estonia	Setos
RSRK001	field	Cetraria islandica (L.) Ach. 1803	Cetraria	Parmeliaceae	cough	RESP	current	Estonia	Setos
RSRK002	field	Cetraria islandica (L.) Ach. 1803	Cetraria	Parmeliaceae	cough	RESP	current	Estonia	Setos
RS05	field	Cetraria islandica (L.) Ach. 1803	Cetraria	Parmeliaceae	cough	RESP	past	Estonia	Setos
RK005	field	Cetraria islandica (L.) Ach. 1803	Cetraria	Parmeliaceae	cough	RESP	past	Estonia	Setos
RS04	field	Cetraria islandica (L.) Ach. 1803	Cetraria	Parmeliaceae	cough	RESP	past	Estonia	Setos
RK001	field	Cetraria islandica (L.) Ach. 1803	Cetraria	Parmeliaceae	cough	RESP	current	Estonia	Setos
RK002	field	Cetraria islandica (L.) Ach. 1803	Cetraria	Parmeliaceae	cough	RESP	current	Estonia	Setos
RSRK007	field	Cetraria islandica (L.) Ach. 1803	Cetraria	Parmeliaceae	cough	RESP	current	Estonia	Setos
RK006	field	Cetraria islandica (L.) Ach. 1803	Cetraria	Parmeliaceae	cough	RESP	current	Estonia	Setos
RSRK004	field	Cetraria islandica (L.) Ach. 1803	Cetraria	Parmeliaceae	cough	RESP	current	Estonia	Setos
RSRK014	field	Cetraria islandica (L.) Ach. 1803	Cetraria	Parmeliaceae	cough	RESP	past	Estonia	Setos
RK008	field	Cetraria islandica (L.) Ach. 1803	Cetraria	Parmeliaceae	cough	RESP	current	Estonia	Setos
RK009	field	Cetraria islandica (L.) Ach. 1803	Cetraria	Parmeliaceae	cough	RESP	current	Estonia	Setos
RK010	field	Cetraria islandica (L.) Ach. 1803	Cetraria	Parmeliaceae	cough	RESP	current	Estonia	Setos
RK012	field	Cetraria islandica (L.) Ach. 1803	Cetraria	Parmeliaceae	cough	RESP	current	Estonia	Setos
RSRK021	field	Cetraria islandica (L.) Ach. 1803	Cetraria	Parmeliaceae	cough	RESP	current	Estonia	Setos
RK014	field	Cetraria islandica (L.) Ach. 1803	Cetraria	Parmeliaceae	lung disease	RESP	past	Estonia	Setos
RK18	field	Amanita muscaria (L.) Lam. 1783	Amanita	Amanitaceae	against flies	GENE	current	Estonia	Võros
RK20	field	Amanita muscaria (L.) Lam. 1783	Amanita	Amanitaceae	against flies	GENE	past	Estonia	Võros
RSOB02	field	Amanita muscaria (L.) Lam. 1783	Amanita	Amanitaceae	against flies	GENE	past	Estonia	Võros
ASRK02	field	Amanita muscaria (L.) Lam. 1783	Amanita	Amanitaceae	against flies	GENE	past	Estonia	Võros
RSRK008	field	Amanita muscaria (L.) Lam. 1783	Amanita	Amanitaceae	against flies	GENE	past	Estonia	Võros
RSRK010	field	Amanita muscaria (L.) Lam. 1783	Amanita	Amanitaceae	against flies	GENE	past	Estonia	Võros
RSRK025	field	Amanita muscaria (L.) Lam. 1783	Amanita	Amanitaceae	against flies	GENE	past	Estonia	Võros
RSRK026	field	Amanita muscaria (L.) Lam. 1783	Amanita	Amanitaceae	against flies	GENE	past	Estonia	Võros
RS24	field	Inonotus obliquus (Ach. ex Pers.) Pilát 1942	Inonotus	Hymenochaetaceae	increases immunity	GENE	current	Estonia	Võros
OBRK06	field	Inonotus obliquus (Ach. ex Pers.) Pilát 1942	Inonotus	Hymenochaetaceae	healthy	GENE	past	Estonia	Võros
OBRK07	field	Inonotus obliquus (Ach. ex Pers.) Pilát 1942	Inonotus	Hymenochaetaceae	healthy	GENE	past	Estonia	Võros
OBRK08	field	Inonotus obliquus (Ach. ex Pers.) Pilát 1942	Inonotus	Hymenochaetaceae	healthy	GENE	past	Estonia	Võros
TP	field	Inonotus obliquus (Ach. ex Pers.) Pilát 1942	Inonotus	Hymenochaetaceae	healthy	GENE	current	Finland	Finns
TP	field	Inonotus obliquus (Ach. ex Pers.) Pilát 1942	Inonotus	Hymenochaetaceae	healthy	GENE	current	Finland	Finns
LT	field	Inonotus obliquus (Ach. ex Pers.) Pilát 1942	Inonotus	Hymenochaetaceae	healthy	GENE	current	Finland	Finns
AS	field	Inonotus obliquus (Ach. ex Pers.) Pilát 1942	Inonotus	Hymenochaetaceae	healthy	GENE	current	Finland	Finns
AJ	field	Inonotus obliquus (Ach. ex Pers.) Pilát 1942	Inonotus	Hymenochaetaceae	healthy	GENE	current	Finland	Finns
AJ	field	Inonotus obliquus (Ach. ex Pers.) Pilát 1942	Inonotus	Hymenochaetaceae	healthy	GENE	current	Finland	Finns
IK	field	Inonotus obliquus (Ach. ex Pers.) Pilát 1942	Inonotus	Hymenochaetaceae	stomachache	DIGE	current	Finland	Karelians
IK	field	Inonotus obliquus (Ach. ex Pers.) Pilát 1942	Inonotus	Hymenochaetaceae	stomach diseases	DIGE	current	Finland	Karelians
RK	field	Inonotus obliquus (Ach. ex Pers.) Pilát 1942	Inonotus	Hymenochaetaceae	cancer	GENE	past	Finland	Karelians
RK	field	Inonotus obliquus (Ach. ex Pers.) Pilát 1942	Inonotus	Hymenochaetaceae	cancer	GENE	current	Finland	Karelians
RK	field	Inonotus obliquus (Ach. ex Pers.) Pilát 1942	Inonotus	Hymenochaetaceae	healthy	GENE	current	Finland	Karelians
RK	field	Inonotus obliquus (Ach. ex Pers.) Pilát 1942	Inonotus	Hymenochaetaceae		GENE	past	Finland	Karelians
JPPSLTSIU58	field	Cetraria islandica (L.) Ach. 1803	Cetraria	Parmeliaceae	cough	RESP	past	Lithuania	Lithuanians
JPPSLTSIU58	field	Inonotus obliquus (Ach. ex Pers.) Pilát 1942	Inonotus	Hymenochaetaceae	cancer	GENE	current	Lithuania	Lithuanians
JPPSLTLAS48	field	Amanita muscaria (L.) Lam. 1783	Amanita	Amanitaceae	disease prevention	GENE	past	Lithuania	Lithuanians
JPPSLTSTA123	field	Amanita muscaria (L.) Lam. 1783	Amanita	Amanitaceae	disease prevention	GENE	past	Lithuania	Lithuanians
ASBPIMLTGOJ137	field	Amanita muscaria (L.) Lam. 1783	Amanita	Amanitaceae	disease prevention	GENE	past	Lithuania	Poles
ASIMLTJAS130	field	Amanita muscaria (L.) Lam. 1783	Amanita	Amanitaceae	disease prevention	GENE	past	Lithuania	Poles
ASIMLTJAS131	field	Amanita muscaria (L.) Lam. 1783	Amanita	Amanitaceae	disease prevention	GENE	past	Lithuania	Poles
JPBPLTJAS81	field	Amanita muscaria (L.) Lam. 1783	Amanita	Amanitaceae	joint pain	MUSC	current	Lithuania	Poles
JPBPLTJAS82	field	Amanita muscaria (L.) Lam. 1783	Amanita	Amanitaceae	joint pain	MUSC	current	Lithuania	Poles
JPPSLTTUR72	field	Morchella Dill. ex Pers. 1794	Morchella	Morchellaceae	joint pain	MUSC	current	Lithuania	Poles
JPPSLTSIU120	field	Morchella Dill. ex Pers. 1794	Morchella	Morchellaceae	joint pain	MUSC	current	Lithuania	Poles
ASIMLTJAS130	field	Amanita muscaria (L.) Lam. 1783	Amanita	Amanitaceae	acne	SKIN	past	Lithuania	Poles
PSPLPEL22	field	Amanita muscaria (L.) Lam. 1783	Amanita	Amanitaceae	disease prevention	GENE	past	Poland	Lithuanians
PSPLKRE24	field	Amanita muscaria (L.) Lam. 1783	Amanita	Amanitaceae	disease prevention	GENE	past	Poland	Lithuanians
PSPLZEG10	field	Amanita muscaria (L.) Lam. 1783	Amanita	Amanitaceae	disease prevention	GENE	past	Poland	Lithuanians
JPPSPLWOL29	field	Amanita muscaria (L.) Lam. 1783	Amanita	Amanitaceae	disease prevention	GENE	past	Poland	Lithuanians
JPPSPLHOL182	field	Amanita muscaria (L.) Lam. 1783	Amanita	Amanitaceae	disease prevention	GENE	past	Poland	Poles
JPPSPLHOL188	field	Amanita muscaria (L.) Lam. 1783	Amanita	Amanitaceae	disease prevention	GENE	past	Poland	Poles
JPPSPLHOL185	field	Amanita muscaria (L.) Lam. 1783	Amanita	Amanitaceae	disease prevention	GENE	past	Poland	Poles
JPPSPLKUK192	field	Amanita muscaria (L.) Lam. 1783	Amanita	Amanitaceae	disease prevention	GENE	past	Poland	Poles
JPPSPLKUK194	field	Amanita muscaria (L.) Lam. 1783	Amanita	Amanitaceae	disease prevention	GENE	past	Poland	Poles
JPPSPLSTA169	field	Boletus edulis Bull. 1782	Boletus	Boletaceae	skin diseases	SKIN	current	Poland	Poles
VKKK2018Kar041	field	Inonotus obliquus (Ach. ex Pers.) Pilát 1942	Inonotus	Hymenochaetaceae	constipation	DIGE	current	RF, Karelia	Karelians
VKKK2018Kar020	field	Inonotus obliquus (Ach. ex Pers.) Pilát 1942	Inonotus	Hymenochaetaceae	stomach diseases	DIGE	current	RF, Karelia	Karelians
VKKK2018Kar021	field	Inonotus obliquus (Ach. ex Pers.) Pilát 1942	Inonotus	Hymenochaetaceae	stomach diseases	DIGE	past	RF, Karelia	Karelians
VKKK2018Kar025	field	Inonotus obliquus (Ach. ex Pers.) Pilát 1942	Inonotus	Hymenochaetaceae	stomach diseases	DIGE	past	RF, Karelia	Karelians
VKOB2018Kar007	field	Inonotus obliquus (Ach. ex Pers.) Pilát 1942	Inonotus	Hymenochaetaceae	stomach diseases	DIGE	past	RF, Karelia	Karelians
VK2018Kar014	field	Inonotus obliquus (Ach. ex Pers.) Pilát 1942	Inonotus	Hymenochaetaceae	to wash eyes	EYE	past	RF, Karelia	Karelians
VK2018Kar013	field	Inonotus obliquus (Ach. ex Pers.) Pilát 1942	Inonotus	Hymenochaetaceae	cancer	GENE	current	RF, Karelia	Karelians
VKKK2018Kar022	field	Inonotus obliquus (Ach. ex Pers.) Pilát 1942	Inonotus	Hymenochaetaceae	panacea	GENE	current	RF, Karelia	Karelians
VKKK2018Kar024	field	Inonotus obliquus (Ach. ex Pers.) Pilát 1942	Inonotus	Hymenochaetaceae	panacea	GENE	past	RF, Karelia	Karelians
VK2018Kar014	field	Amanita muscaria (L.) Lam. 1783	Amanita	Amanitaceae	joint problems	MUSC	past	RF, Karelia	Karelians
VKOB2018Kar007	field	Amanita muscaria (L.) Lam. 1783	Amanita	Amanitaceae	joint problems	MUSC	past	RF, Karelia	Karelians
VKKK2018Kar020	field	Inonotus obliquus (Ach. ex Pers.) Pilát 1942	Inonotus	Hymenochaetaceae	cough	RESP	current	RF, Karelia	Karelians
VKOB2018Kar055	field	Cetraria islandica (L.) Ach. 1803	Cetraria	Parmeliaceae	cough	RESP	current	RF, Karelia	Karelians
VK2018Kar013	field	Lycoperdon P. Micheli 1729	Lycoperdon	Agaricaceae	intertrigo on feet	SKIN	past	RF, Karelia	Karelians
VK2018Kar014	field	Inonotus obliquus (Ach. ex Pers.) Pilát 1942	Inonotus	Hymenochaetaceae	psoriasis	SKIN	current	RF, Karelia	Karelians
VKKK2018Kar022	field	Inonotus obliquus (Ach. ex Pers.) Pilát 1942	Inonotus	Hymenochaetaceae	mastopathy	WOM	current	RF, Karelia	Karelians
OB2018Kar064	field	Inonotus obliquus (Ach. ex Pers.) Pilát 1942	Inonotus	Hymenochaetaceae	intestinal diseases	DIGE	current	RF, Karelia	Russians (KA)
OB2018Kar064	field	Inonotus obliquus (Ach. ex Pers.) Pilát 1942	Inonotus	Hymenochaetaceae	pancreatitis	DIGE	current	RF, Karelia	Russians (KA)
VKOB2019Kar073	field	Inonotus obliquus (Ach. ex Pers.) Pilát 1942	Inonotus	Hymenochaetaceae	cancer	GENE	current	RF, Karelia	Russians (KA)
VKOB2018Kar055	field	Amanita muscaria (L.) Lam. 1783	Amanita	Amanitaceae	pain-killer	GENE	current	RF, Karelia	Russians (KA)
VKOB2018Kar055	field	Amanita muscaria (L.) Lam. 1783	Amanita	Amanitaceae	joint problems	MUSC	current	RF, Karelia	Russians (KA)
VKOB2019Kar079	field	Amanita muscaria (L.) Lam. 1783	Amanita	Amanitaceae	joint problems	MUSC	past	RF, Karelia	Russians (KA)
VKOB2019Kar078	field	Amanita muscaria (L.) Lam. 1783	Amanita	Amanitaceae	joint problems	MUSC	past	RF, Karelia	Russians (KA)
VKOB2018Kar055	field	Amanita muscaria (L.) Lam. 1783	Amanita	Amanitaceae	bruises	SKIN	current	RF, Karelia	Russians (KA)
VKOB2018Kar055	field	Amanita muscaria (L.) Lam. 1783	Amanita	Amanitaceae	cuts	SKIN	current	RF, Karelia	Russians (KA)
VKOB2018seto044	field	Cantharellus cibarius Fr. 1821	Cantharellus	Cantharellaceae	intestinal parasides	DIGE	current	RF, Setomaa	Russians (SE)
VKOB2018seto053	field	Inonotus obliquus (Ach. ex Pers.) Pilát 1942	Inonotus	Hymenochaetaceae	lung problems	RESP	past	RF, Setomaa	Russians (SE)
VKOB2018seto011	field	Cantharellus cibarius Fr. 1821	Cantharellus	Cantharellaceae	intestinal parasides	DIGE	current	RF, Setomaa	Russians (SE)
VKOB2018seto044	field	Inonotus obliquus (Ach. ex Pers.) Pilát 1942	Inonotus	Hymenochaetaceae	stomach diseases	DIGE	current	RF, Setomaa	Russians (SE)
VKOB2018seto050	field	Inonotus obliquus (Ach. ex Pers.) Pilát 1942	Inonotus	Hymenochaetaceae	stomach diseases	DIGE	current	RF, Setomaa	Russians (SE)
VKOB2018seto049	field	Inonotus obliquus (Ach. ex Pers.) Pilát 1942	Inonotus	Hymenochaetaceae		DIGE	past	RF, Setomaa	Russians (SE)
VKOB2018seto053	field	Inonotus obliquus (Ach. ex Pers.) Pilát 1942	Inonotus	Hymenochaetaceae	cancer	GENE	past	RF, Setomaa	Russians (SE)
VKOB2018seto031	field	Inonotus obliquus (Ach. ex Pers.) Pilát 1942	Inonotus	Hymenochaetaceae	healthy	GENE	current	RF, Setomaa	Russians (SE)
VKOB2018seto050	field	Amanita muscaria (L.) Lam. 1783	Amanita	Amanitaceae	healthy	GENE	current	RF, Setomaa	Russians (SE)
VKOB2018seto051	field	Inonotus obliquus (Ach. ex Pers.) Pilát 1942	Inonotus	Hymenochaetaceae	healthy	GENE	past	RF, Setomaa	Russians (SE)
VKOB2018seto011	field	Cantharellus cibarius Fr. 1821	Cantharellus	Cantharellaceae	increases immunity	GENE	current	RF, Setomaa	Russians (SE)
VKOB2018seto049	field	Amanita muscaria (L.) Lam. 1783	Amanita	Amanitaceae	inflammation	GENE	current	RF, Setomaa	Russians (SE)
VKOB2018seto073	field	Cantharellus cibarius Fr. 1821	Cantharellus	Cantharellaceae	like penicillin	GENE	current	RF, Setomaa	Russians (SE)
VKOB2018seto031	field	Amanita muscaria (L.) Lam. 1783	Amanita	Amanitaceae	for joints	MUSC	past	RF, Setomaa	Russians (SE)
VKOB2018seto073	field	Amanita muscaria (L.) Lam. 1783	Amanita	Amanitaceae	knee pain	MUSC	past	RF, Setomaa	Russians (SE)
VKOB2018seto052	field	Lycoperdon perlatum Pers., 1796	Lycoperdon	Agaricaceae	cuts	SKIN	past	RF, Setomaa	Russians (SE)
VKOB2018seto012	field	Lycoperdon P. Micheli 1729	Lycoperdon	Agaricaceae	wounds	SKIN	current	RF, Setomaa	Russians (SE)
VKOB2018seto056	field	Amanita muscaria (L.) Lam. 1783	Amanita	Amanitaceae	cold	GENE	current	RF, Setomaa	Setos
VKOB2018seto048	field	Inonotus obliquus (Ach. ex Pers.) Pilát 1942	Inonotus	Hymenochaetaceae	panacea	GENE	current	RF, Setomaa	Setos
VKOB2018seto057	field	Inonotus obliquus (Ach. ex Pers.) Pilát 1942	Inonotus	Hymenochaetaceae	healthy	GENE	past	RF, Setomaa	Setos
VKOB2018seto056	field	Amanita muscaria (L.) Lam. 1783	Amanita	Amanitaceae	throatache	RESP	current	RF, Setomaa	Setos
VKOB2018seto056	field	Amanita muscaria (L.) Lam. 1783	Amanita	Amanitaceae	bruises	SKIN	current	RF, Setomaa	Setos
VKOB2018seto056	field	Amanita muscaria (L.) Lam. 1783	Amanita	Amanitaceae	frozen feet	SKIN	current	RF, Setomaa	Setos
NS018	field	Cantharellus cibarius Fr. 1821	Cantharellus	Cantharellaceae	intestinal parasides	DIGE	current	Ukraina	Hutsuls
NS019	field	Cantharellus cibarius Fr. 1821	Cantharellus	Cantharellaceae	intestinal parasides	DIGE	current	Ukraina	Hutsuls
NS032	field	Cantharellus cibarius Fr. 1821	Cantharellus	Cantharellaceae	cancer	GENE	current	Ukraina	Hutsuls
NS013	field	Cantharellus cibarius Fr. 1821	Cantharellus	Cantharellaceae	cancer	GENE	current	Ukraina	Hutsuls
NS014	field	Cantharellus cibarius Fr. 1821	Cantharellus	Cantharellaceae	cancer	GENE	current	Ukraina	Hutsuls
NS018	field	Cantharellus cibarius Fr. 1821	Cantharellus	Cantharellaceae	cancer	GENE	current	Ukraina	Hutsuls
NS019	field	Cantharellus cibarius Fr. 1821	Cantharellus	Cantharellaceae	cancer	GENE	current	Ukraina	Hutsuls
NS009	field	Cantharellus cibarius Fr. 1821	Cantharellus	Cantharellaceae	cancer	GENE	current	Ukraina	Hutsuls
NS018	field	Amanita muscaria (L.) Lam. 1783	Amanita	Amanitaceae	healthy	GENE	current	Ukraina	Hutsuls
NS019	field	Amanita muscaria (L.) Lam. 1783	Amanita	Amanitaceae	healthy	GENE	current	Ukraina	Hutsuls
NS013	field	Amanita muscaria (L.) Lam. 1783	Amanita	Amanitaceae	joint pain	MUSC	current	Ukraina	Hutsuls
NS014	field	Amanita muscaria (L.) Lam. 1783	Amanita	Amanitaceae	joint pain	MUSC	current	Ukraina	Hutsuls
NS018	field	Amanita muscaria (L.) Lam. 1783	Amanita	Amanitaceae	joint pain	MUSC	current	Ukraina	Hutsuls
NS019	field	Amanita muscaria (L.) Lam. 1783	Amanita	Amanitaceae	joint pain	MUSC	current	Ukraina	Hutsuls
NS034	field	Amanita muscaria (L.) Lam. 1783	Amanita	Amanitaceae	joint pain	MUSC	current	Ukraina	Hutsuls
NS035	field	Amanita muscaria (L.) Lam. 1783	Amanita	Amanitaceae	joint pain	MUSC	current	Ukraina	Hutsuls
NS036	field	Amanita muscaria (L.) Lam. 1783	Amanita	Amanitaceae	joint pain	MUSC	current	Ukraina	Hutsuls
NS015	field	Amanita muscaria (L.) Lam. 1783	Amanita	Amanitaceae	rheumatism	MUSC	current	Ukraina	Hutsuls
NS027	field	Lycoperdon perlatum Pers., 1796	Lycoperdon	Agaricaceae	burns	SKIN	current	Ukraina	Hutsuls
NSGM068	field	Morchella Dill. ex Pers. 1794	Morchella	Morchellaceae	stomachache	DIGE	current	Ukraina	Romanians
NSGM069	field	Morchella Dill. ex Pers. 1794	Morchella	Morchellaceae	stomachache	DIGE	current	Ukraina	Romanians
NSGM074	field	Cantharellus cibarius Fr. 1821	Cantharellus	Cantharellaceae	intestinal parasides	DIGE	current	Ukraina	Romanians
NSGM074	field	Phallus impudicus L. 1753	Phallus	Phallaceae	stomach diseases	DIGE	current	Ukraina	Romanians
NSGM068	field	Morchella Dill. ex Pers. 1794	Morchella	Morchellaceae	panacea	GENE	current	Ukraina	Romanians
NSGM069	field	Morchella Dill. ex Pers. 1794	Morchella	Morchellaceae	panacea	GENE	current	Ukraina	Romanians
NSGM075	field	Phallus impudicus L. 1753	Phallus	Phallaceae	pain-killer	GENE	current	Ukraina	Romanians
NSGM068	field	Morchella Dill. ex Pers. 1794	Morchella	Morchellaceae	leg pain	MUSC	current	Ukraina	Romanians
NSGM069	field	Morchella Dill. ex Pers. 1794	Morchella	Morchellaceae	leg pain	MUSC	current	Ukraina	Romanians
NSGM066	field	Phallus impudicus L. 1753	Phallus	Phallaceae	bone pain	MUSC	current	Ukraina	Romanians
NSGM067	field	Phallus impudicus L. 1753	Phallus	Phallaceae	bone pain	MUSC	current	Ukraina	Romanians
NSGM068	field	Phallus impudicus L. 1753	Phallus	Phallaceae	bone pain	MUSC	current	Ukraina	Romanians
NSGM069	field	Phallus impudicus L. 1753	Phallus	Phallaceae	bone pain	MUSC	current	Ukraina	Romanians
